# Supplementary material for: Linezolid Dose That Maximizes Sterilizing Effect While Minimizing Toxicity and Resistance Emergence for Tuberculosis
Source: Antimicrob Agents Chemother. 2017 Jul 25;61(8):e00751-17. doi: 10.1128/AAC.00751-17 (PMC5527615; doi:10.1128/AAC.00751-17)
Supplement: Supplemental material [file AAC.00751-17_zac008176404sd1.xlsx]

## Sheet: AUC_5_vsNon-treated_Controls
Fold change in M. tuberculosis transcripts on exposure to linezolid AUC0-24 of 5. Only DEGs with p<0.05 after Boneferroni post-test correction are shown.
Feature ID	day 7	day 14	day 21	day 28
acpP	-1.08863	-1.86066	-1.51498	-1.41758
bfrB	1.477	-1.43324	-1.77397	-1.16948
drrC	-1.04804	-1.64611	-1.35667	1.16247
esxM	1.25197	1.37583	1.20076	1.02779
esxS	-2.56103	-3.34956	-2.73633	-1.86431
esxW	-3.09613	-3.37601	-3.03351	-2.30908
fadD30	1.27762	1.08516	1.40058	1.09353
fdxA	2.04595	1.16127	1.46787	1.01169
frdC	1.74342	1.18005	1.50284	-1.18723
hspX	1.39233	1.28972	1.31365	1.12172
lppH	1.32676	1.61603	1.1802	1.08169
lppP	-1.00431	1.96399	1.09478	-1.23621
lsr2	1.43224	-1.05718	1.13375	1.1226
mmpL9	-1.64391	-2.24942	-2.19141	-1.24398
moaA1	1.40591	1.6275	1.19548	1.24001
moaC_2	1.33019	1.38662	1.22938	1.1262
moaD1	-2.10766	-4.44811	-3.10327	-1.80698
moeW	1.31579	1.31994	1.11335	-1.00719
PPE12	1.2235	1.31621	1.24338	1.0543
PPE39	1.39055	1.4867	1.26089	1.13719
PPE46	1.48348	1.52712	1.36549	1.16677
PPE53	1.42402	1.83543	-1.01822	1.60206
rnpB	1.45764	1.41965	1.32961	1.1425
rpmJ	-1.46282	-1.99551	-1.70211	-1.10902
rpsS	1.23069	1.38369	1.3247	1.18052
Rv0011c	1.40004	1.60845	1.6996	1.30246
Rv0181c	1.30471	1.31443	1.78436	-1
Rv0246	1.08604	1.54999	1.25843	1.01321
Rv0657c	-1.2859	-1.08394	-1.16576	-1.1763
Rv0749A	2.45574	1.37202	1.69072	-1.25252
Rv0857	1.25796	1.71703	2.46286	-1.35962
Rv0893c	1.09984	2.0353	1.16088	-1.08208
Rv0909	1.31248	1.21461	1.27291	1.1459
Rv0986	1.40635	1.60846	1.27436	1.13733
Rv0987	1.18204	1.29546	1.12548	1.02153
Rv0988	-2.04128	-2.25313	-1.59403	-1.36236
Rv1116	-2.19	-2.21416	-1.88222	-1.53317
Rv1205	-2.4956	-2.43872	-2.18321	-1.33149
Rv1490	-1.8693	-2.21572	-2.17237	-1.28337
Rv1504c	-1.39329	-3.02984	-1.75415	-1.28738
Rv1505c	-2.05502	-4.56013	-4.05183	-1.9439
Rv1506c	1.62975	1.14934	1.58037	-1.02224
Rv1587c	1.16341	1.38438	1.10547	-1.15364
Rv1671	1.30247	1.60288	1.19122	1.05532
Rv1720c	1.252	1.42588	1.12722	1.07444
Rv1734c	1.14149	1.1752	1.16322	-1.10576
Rv1786	1.2543	-1.2249	-1.51346	1.02356
Rv1893	1.40257	1.14311	1.29974	1.13659
Rv2023A	1.25708	1.23721	1.24138	-1.02779
Rv2267c	1.22359	1.39593	1.3409	1.03671
Rv2307A	-1.51085	1.16214	-1.05799	1.11383
Rv2492	1.94214	2.04967	1.60638	1.08853
Rv2626c	1.25155	1.28811	1.24259	1.11399
Rv2663	-2.21031	-3.86334	-2.50497	-1.55201
Rv2708c	-1.04548	-1.33956	-1.5209	1.14119
Rv2757c	1.30231	1.40406	1.32743	1.173
Rv2775	1.47544	1.33426	1.37584	1.10256
Rv2779c	1.36523	1.24564	1.31725	1.02747
Rv2805	1.43261	1.56681	1.25521	1.13724
Rv2808	1.29721	2.83121	4.60382	1.48334
Rv2818c	1.33689	1.38299	1.36043	1.05994
Rv2822c	-1.79101	-1.31136	-1.96864	-1.13695
Rv2866	1.64996	1.56219	1.55533	1.04893
Rv3124	1.77578	1.76177	1.56796	-1.00522
Rv3196A	1.24709	1.69269	1.09487	1.1106
Rv3216	1.44273	1.28588	-1.31292	1.16444
Rv3269	1.34135	1.20534	1.16186	1.02291
Rv3378c	-1.37781	-1.74762	-1.59352	-1.17492
Rv3528c	1.51114	1.28468	1.30798	1.10414
Rv3613c	-1.62278	-1.79297	-1.43995	-1.1453
Rv3789	-2.652	-2.4015	-2.5332	-1.67485
Rv3902c	-1.60701	-2.50798	-1.99167	-1.25486
Rv4011	-1.06562	-1.7292	-1.32943	-1.14355
TB7.3	1.25379	1.4754	1.29479	1.21093
cadI	1.54287	1.69454	1.96335	-1.08194
esxG	1.52558	1.0322	1.00884	1.68717
esxH	1.34044	1.84151	1.22398	1.28157
ino1	-1.53416	-1.22623	-1.38431	-1.10667
lpqS	1.34316	1.51228	1.19827	1.25889
panB	-1.09701	-2.50266	-1.50489	1.06375
ribA1	1.047	-1.35728	-2.11104	1.25952
Rv0281	1.76748	1.31613	1.12514	1.1613
Rv0282	1.10889	1.08205	-1.12749	-1.22381
Rv0289	-1.24069	-1.00247	-1.01723	1.06536
Rv0298	1.25268	1.67173	1.13354	-1.03479
Rv0313	1.42754	1.62869	1.26035	1.02056
Rv0581	1.3723	1.43794	1.20072	1.06806
Rv0967	1.83806	1.77397	1.67021	1.23802
Rv1055	1.34218	2.00657	1.34557	1.28813
Rv1398c	1.32754	1.45592	1.27143	1.00203
Rv1460	1.38703	1.53669	1.44236	-1.34046
Rv1693	2.05573	1.64391	1.20553	-1.00906
Rv1874	-1.07845	-1.76331	-1.45889	1.05824
Rv2010	1.23526	1.42411	1.36596	1.12738
Rv2132	-1.16946	-1.18268	-1.06489	1.0712
Rv2147c	1.61816	1.57359	1.70685	1.42934
Rv2166c	1.69731	1.55728	1.38194	1.24606
Rv2256c	2.07657	1.1653	1.27055	1.10535
Rv2465c	1.37938	1.26643	1.26852	1.07902
Rv2554c	-2.02911	-6.42412	-3.92825	-2.12131
Rv2642	-1.04979	1.15445	1.11278	-1.02738
Rv2660c	-1.29227	-1.14786	-1.19715	-1.17538
Rv2737A	1.56226	1.26122	1.43595	-1.14514
Rv3054c	1.44592	1.31994	1.30214	-1.02482
Rv3178	1.31752	-1.02257	1.20023	-1.03532
Rv3385c	1.3958	1.61647	1.03813	-1.14418
Rv3579c	1.47041	-2.02374	-2.00838	1.00849
Rv4014	-1.2303	1.02437	-5.2415	1.78611
Rvnt01	-1.40055	-1.4953	-3.4012	-1.26094
Rvnt04	1.06176	-1.89368	-2.32264	1.13988
Rvnt05	-1.96828	-1.45759	-4.81685	1.28267
Rvnt07	1	-2.00024	-3.88686	3.07707
Rvnt10	-1.53964	-4.27892	-4.00236	1.3105
Rvnt11	-1.542	-1	-1.18069	12.6456
Rvnt12	1.91451	-1.70722	-1.7665	3.40367
Rvnt13	-1.4368	-1.65491	-3.68063	2.19548
Rvnt15	-1.92208	-1.57131	-1.4981	1.39254
Rvnt16	-1.84412	-2.07207	-2.4645	-1.05304
Rvnt17	-2.1596	-4.54737	-3.66384	1.74536
Rvnt18	-1.43914	-1.65982	-2.43385	-1.01939
Rvnt19	-1.8764	-2.79017	-3.62803	1.29238
Rvnt20	-2.80647	-2.08934	-3.36244	1.45096
Rvnt21	-1.90196	-2.81187	-3.24512	1.20284
Rvnt23	-2.42525	-2.97473	-4.93307	1.16666
Rvnt28	-1.88638	-1.65455	-3.24229	1.11924
Rvnt29	-1.61162	-4.6289	-5.03069	1.12082
Rvnt32	-3.40785	-6.32059	-15.4341	1.07612
Rvnt35	-1.82531	-1.42713	-2.04881	1.14087
Rvnt36	-2.14628	-2.34418	-2.39432	1.29716
Rvnt37	-2.29513	-3.07261	-3.97315	1.20056
Rvnt40	-2.24602	-3.90317	-6.42618	-1.11933
Rvnt43	-1.69642	-1.70727	-2.18972	-1.05133
Rvnt44	-1.46972	-1.77604	-2.47523	1.16796
Rvnt45	-1.21	-1.37625	-1.53825	-1.25649
secE	1.37661	1.6188	1.48474	1.28746
thiS	-1.44991	-1.06302	-1.03193	1.10287
whiB2	-1.49156	-2.44995	-1.87897	-1.22139
xerD	-1.2859	1.02157	-1.11647	1.13523

## Sheet: AUC_11_vsNon-treated_Control
Fold change in M. tuberculosis transcripts on exposure to linezolid AUC0-24 of 11. Only DEGs with p<0.05 after Boneferroni post-test correction are shown.
Feature ID	day 7	day 14	day 21	day 28
acpP	1.20568	-1.11088	1.45205	1.85832
bfrB	-1.05305	-1.24223	-1.50863	1.49854
drrC	-1.41905	-1.6063	-1.42986	1.19081
esxM	1.29737	1.27438	1.19729	-1.07249
esxS	-1.92585	-1.92331	-1.54981	1.27252
esxW	-2.00526	-1.86627	-1.8107	-1.05127
fadD30	1.78816	1.27794	1.49138	1.10282
fdxA	1.92819	1.17625	1.56751	1
frdC	1.48763	1.11651	1.63455	1.08027
hspX	1.31932	1.23595	1.26592	-1.03493
lppH	1.53809	1.4986	1.20557	-1.076
lppP	1.22355	1.61462	1.10034	-1.36086
lsr2	1.23691	-1.046	1.17529	1.20114
mmpL9	-1.62777	-1.71379	-1.35414	1.671
moaA1	1.38095	1.48782	1.1999	1.20043
moaC_2	1.39013	1.32071	1.23001	-1.00884
moaD1	-1.83706	-2.51885	-1.63668	1.78981
moeW	1.23508	1.20437	1.20576	1.00826
PPE12	1.21695	1.25566	1.17487	-1.09685
PPE39	1.4103	1.39348	1.24189	-1.05269
PPE46	1.45176	1.41874	1.28493	-1.05346
PPE53	1.44379	1.66552	1.10977	1.37885
rnpB	1.46338	1.35708	1.34343	-1.03489
rpmJ	-1.60895	-1.69482	-1.29838	1.63095
rpsS	1.28094	1.32093	1.22376	-1.04906
Rv0011c	1.46245	1.50928	1.38503	-1.11406
Rv0181c	1.45594	1.31443	1.24994	-1.68028
Rv0246	1.30773	1.42805	1.26427	-1.29444
Rv0657c	-1.20456	-1.01473	-1.17613	-1.09639
Rv0749A	2.45574	1.4581	3.20913	1.26004
Rv0857	1.91657	-1	1.21557	-3.30394
Rv0893c	1.4185	1.7291	1.16088	-1.3253
Rv0909	1.30701	1.23715	1.2381	-1.04686
Rv0986	1.37162	1.40851	1.21843	1.06804
Rv0987	1.22865	1.20214	1.10997	-1.05133
Rv0988	-1.6768	-1.74716	-1.09996	1.26168
Rv1116	-1.52512	-1.58833	-1.19154	1.35894
Rv1205	-1.99284	-1.88961	-1.4906	1.29857
Rv1490	-1.79378	-1.66408	-1.44776	1.16783
Rv1504c	-1.5551	-2.0973	-1.59539	1.05885
Rv1505c	-2.66095	-2.83626	-2.66575	1.22079
Rv1506c	1.50635	1.02014	1.60704	-1.09698
Rv1587c	1.46915	1.27678	1.2508	-1.2332
Rv1671	1.33146	1.33025	1.27536	-1.03793
Rv1720c	1.31085	1.3467	1.15569	1.0168
Rv1734c	1.26424	1.16014	1.18415	-1.04132
Rv1786	-1.74371	-1.30907	-1.38714	1.33678
Rv1893	1.26822	1.1265	1.17676	-1.0032
Rv2023A	1.25708	1.1961	1.17933	-1.16665
Rv2267c	1.21896	1.32517	1.16273	-1.23618
Rv2307A	-1.21937	1.12631	-1.10885	1.00953
Rv2492	1.88749	1.65887	1.67832	-1.10562
Rv2626c	1.31184	1.24904	1.23185	-1.02446
Rv2663	-1.62223	-2.22835	-1.68846	1.23524
Rv2708c	-1.78939	-1.42743	-1.47262	1.39132
Rv2757c	1.3223	1.34129	1.23127	-1.02309
Rv2775	1.48036	1.28399	1.39367	-1.02874
Rv2779c	1.37177	1.23786	1.33661	-1.12567
Rv2805	1.41502	1.40046	1.39185	1.02378
Rv2808	1.85544	1.367	1.27461	-3.11161
Rv2818c	1.47042	1.26897	1.28344	-1.09644
Rv2822c	-1.56581	-1.21813	-1.89331	-1.02838
Rv2866	1.66161	1.3799	1.32537	-1.19847
Rv3124	1.56584	1.46655	1.61868	-1.25077
Rv3196A	1.44735	1.51115	1.23865	1.04082
Rv3216	-1.56047	1.01291	-1.45964	1.19716
Rv3269	1.36362	1.12147	1.19185	1.03274
Rv3378c	-1.66192	-1.57759	-1.53813	1.01654
Rv3528c	1.44521	1.28404	1.3705	-1.0107
Rv3613c	-1.61392	-1.4405	-1.38756	1.05076
Rv3789	-1.69174	-1.56858	-1.49627	1.05042
Rv3902c	-1.45746	-1.69594	-1.43484	1.25885
Rv4011	-1.36894	-1.53836	-1.318	1.05837
TB7.3	1.32843	1.35946	1.20365	-1.0094
cadI	1.98329	1.61493	1.36826	-1.9904
esxG	-1.83741	-1.22125	-1.25586	1.78569
esxH	1.37797	1.57763	1.14555	-1.00278
ino1	-1.45133	-1.11998	-1.34584	1.00669
lpqS	1.33274	1.36586	1.16727	1.128
panB	-1.58637	-2.12297	-1.29845	1.54944
ribA1	-1.9189	-1.46726	-1.66224	2.59384
Rv0281	1.23236	1.12203	1.2074	1.2344
Rv0282	1.08245	1.16978	1.11094	-1.10053
Rv0289	-1.24069	1.00927	-1.1692	-1.22127
Rv0298	1.33772	1.38002	1.23796	-1.11684
Rv0313	1.51008	1.47439	1.23989	-1.1006
Rv0581	1.39166	1.34733	1.18302	-1.06582
Rv0967	1.75565	1.55535	1.69295	1.07396
Rv1055	1.72148	1.81333	1.27531	-1.01798
Rv1398c	1.41532	1.31217	1.21788	-1.14041
Rv1460	1.60174	1.44721	1.36159	-1.76813
Rv1693	1.73791	1.45503	1.36937	-1.08816
Rv1874	-1.86592	-1.67337	-1.33157	1.40659
Rv2010	1.27708	1.31491	1.27791	1.01841
Rv2132	-1.16946	-1.09241	-1.12784	1.05308
Rv2147c	1.58214	1.41766	1.51765	1.15791
Rv2166c	1.43513	1.36288	1.3872	1.10001
Rv2256c	1.22986	-1.026	1.2402	1.03926
Rv2465c	1.33448	1.25327	1.17943	-1.13272
Rv2554c	-1.9009	-3.1433	-1.74294	1.50341
Rv2642	1.10274	1.22014	1.12459	-1.25846
Rv2660c	-1.24931	-1.13383	-1.24937	-1.25505
Rv2737A	1.40915	1.21885	1.31128	-1.25614
Rv3054c	1.44626	1.23439	1.31678	-1.14582
Rv3178	1.24776	-1.00507	1.28224	-1.16755
Rv3385c	1.53542	1.42162	1.20413	-1.17665
Rv3579c	-1.8051	-1.7373	-1.38124	2.30744
Rv4014	-1.91089	-1	-1.52734	6.35672
Rvnt01	-2.02952	-1.33504	-1.9657	2.42126
Rvnt04	-1.81053	-1.7126	-1.54309	1.93111
Rvnt05	-2.99748	-1.32537	-2.45019	1.67298
Rvnt07	-2.20026	-1.42729	-1.39219	13.0476
Rvnt10	-2.05582	-2.22226	-1.71229	4.30701
Rvnt11	-1.64988	-1	-1.30548	14.8382
Rvnt12	-2.35916	-1.63245	-1.5525	5.22925
Rvnt13	-2.63061	-1.44354	-1.7868	3.40796
Rvnt15	-1.62238	-1.28188	-1.38812	1.29586
Rvnt16	-2.14583	-1.85615	-1.52277	1.72995
Rvnt17	-1.63739	-2.12725	-1.46142	3.3713
Rvnt18	-1.75885	-1.48733	-1.82664	1.48784
Rvnt19	-1.63352	-1.87729	-1.26845	3.72227
Rvnt20	-2.5637	-1.74536	-1.58864	2.56458
Rvnt21	-2.04489	-2.115	-1.57731	4.16096
Rvnt23	-1.88091	-1.91236	-1.68205	3.40916
Rvnt28	-1.81801	-1.46024	-2.03761	1.48502
Rvnt29	-1	-1.99578	1.22622	3.24255
Rvnt32	-2.76614	-3.13115	-1.50414	10.68
Rvnt35	-1.63771	-1.24474	-1.61041	1.73978
Rvnt36	-1.09268	-1.37064	1.14646	1.81771
Rvnt37	-2.604	-1.97044	-1.90586	2.39509
Rvnt40	-1.60542	-1.9307	-1.60373	1.86973
Rvnt43	-1.27072	-1.28606	-1.46378	1.3789
Rvnt44	-2.59733	-1.6222	-1.75803	1.96494
Rvnt45	-1.42467	-1.23403	-1.35513	1.14662
secE	1.24998	1.43811	1.23735	-1.09187
thiS	-1.26726	1.01515	-1.19736	-1.10919
whiB2	-1.81173	-1.97406	-1.48992	1.39932
xerD	-1.21034	1.03533	-1.13217	1.07142

## Sheet: AUC_43 vs_Nontreated_Control
Fold change in M. tuberculosis transcripts on exposure to linezolid AUC0-24 of 43. Only DEGs with p<0.05 after Boneferroni post-test correction are shown.
Feature ID	day 7	day 14	day 21	day 28
acpP	1.23365	-1.6008	-1.20862	-1.37882
bfrB	1.71111	-1.40537	-1.62546	-1.22062
drrC	-1.46839	-2.17821	-1.57641	-1.06838
esxM	1.21521	1.45798	1.21011	1.05504
esxS	-2.8132	-3.18525	-2.61736	-1.78314
esxW	-2.30318	-3.05081	-2.90214	-2.38045
fadD30	1.18484	1.26629	1.5254	1.14888
fdxA	1.89304	1.42689	1.31301	1.0567
frdC	1.34669	1.20738	1.45526	-1.29779
hspX	1.31417	1.43853	1.24824	1.13601
lppH	1.29246	1.6445	1.21606	1.07851
lppP	-1.18124	1.69175	1.05127	-1.15922
lsr2	1.43572	-1.08276	1.1512	1.06638
mmpL9	-1.55974	-2.3187	-2.11126	-1.2822
moaA1	1.1881	1.64165	1.15362	1.21815
moaC_2	1.20516	1.51525	1.19189	1.12153
moaD1	-1.88705	-4.35128	-2.62142	-1.84591
moeW	-1.10526	1.11724	1.00106	-1.26267
PPE12	1.172	1.40517	1.15969	1.03693
PPE39	1.26611	1.62942	1.16371	1.09489
PPE46	1.34048	1.63031	1.28371	1.16717
PPE53	1.12287	1.97892	-1.18056	1.42407
rnpB	1.32233	1.60609	1.21999	1.0917
rpmJ	-1.44356	-2.13519	-1.71343	-1.11871
rpsS	1.26927	1.47531	1.28012	1.12838
Rv0011c	1.42344	1.85842	1.56456	1.24438
Rv0181c	1.27102	1.43668	1.53026	1.02114
Rv0246	1.1098	1.64251	1.28966	-1.03954
Rv0657c	-1.14972	-1.02574	-1.21849	-1.12044
Rv0749A	1.97065	1.4581	2.11497	-1.25252
Rv0857	-1.02339	1.53288	2.46286	-1.35962
Rv0893c	-1.01864	1.7291	1.3809	-1.1061
Rv0909	1.22439	1.45287	1.24077	1.10037
Rv0986	1.14065	1.47052	1.20499	1.1249
Rv0987	1.17469	1.26873	1.1144	1.02524
Rv0988	-1.86175	-2.06787	-1.46568	-1.30201
Rv1116	-1.77173	-2.04214	-1.64603	-1.49645
Rv1205	-2.48414	-2.37273	-2.14514	-1.35946
Rv1490	-1.6952	-2.23015	-2.03241	-1.14053
Rv1504c	-1.44585	-2.92597	-1.79523	-1.41013
Rv1505c	-2.8818	-6.75549	-4.85043	-2.199
Rv1506c	1.22301	1.23268	1.44923	-1.05493
Rv1587c	-1.02453	1.35119	1.02592	-1.14422
Rv1671	-1.00492	1.42497	1.24552	1.04596
Rv1720c	1.12572	1.46037	1.14693	1.098
Rv1734c	1.10803	1.27544	1.15115	-1.04976
Rv1786	-1.4491	-1.96592	-2.20934	-1.36369
Rv1893	1.40183	1.26561	1.1675	1.13746
Rv2023A	1.22845	1.29894	1.15502	-1.04357
Rv2267c	1.21016	1.56018	1.21545	1.02612
Rv2307A	-1.45362	1.1167	-1.10471	1.1216
Rv2492	1.30221	2.07553	1.3875	1.00716
Rv2626c	1.22144	1.45418	1.18936	1.12468
Rv2663	-1.66055	-3.98601	-2.84744	-1.7481
Rv2708c	-1.41813	-1.75628	-1.59561	1.06232
Rv2757c	1.30231	1.55702	1.29537	1.1715
Rv2775	1.39862	1.41969	1.2891	1.06228
Rv2779c	1.23305	1.45027	1.20348	1.0195
Rv2805	1.17596	1.68847	1.23516	1.15504
Rv2808	1.19844	2.65405	5.32164	1.48334
Rv2818c	1.13407	1.40154	1.4096	1.05904
Rv2822c	-1.4707	-1.41126	-2.13357	-1.10069
Rv2866	1.4726	1.5521	1.463	-1.07119
Rv3124	1.15274	1.70383	1.5683	-1.05107
Rv3196A	1.12627	1.72195	1.13562	1.18264
Rv3216	-1.21104	-1.19128	-1.39439	1.02561
Rv3269	1.14502	1.08792	1.15897	1.00278
Rv3378c	-1.52613	-1.97968	-1.67412	-1.23042
Rv3528c	1.37168	1.57018	1.12901	1.03177
Rv3613c	-1.35921	-1.59836	-1.54371	-1.05137
Rv3789	-2.1251	-2.15754	-2.25008	-1.57038
Rv3902c	-1.48007	-2.36179	-2.26489	-1.23154
Rv4011	-1.15715	-2.10792	-1.21732	-1.20129
TB7.3	1.23255	1.61692	1.23406	1.21393
cadI	1.35204	1.8509	1.8576	-1.08194
esxG	-1.13979	-1.70949	-1.35803	1.22506
esxH	1.25236	1.98935	1.16847	1.27183
ino1	-1.40321	-1.31917	-1.42665	-1.18095
lpqS	1.18663	1.45038	1.17793	1.26615
panB	-1.67674	-3.27144	-1.79406	-1.0429
ribA1	-1.40635	-2.41841	-2.86117	-1.15931
Rv0281	1.10771	1.22734	1.11034	1.07426
Rv0282	-1.22038	1.07954	-1.09811	-1.30823
Rv0289	-1.13925	-1.05133	1.0332	-1.03788
Rv0298	1.00571	1.48365	1.21195	-1.00216
Rv0313	1.23448	1.6508	1.19973	-1.00101
Rv0581	1.23554	1.53404	1.14536	1.06052
Rv0967	1.42663	1.76062	1.8321	1.2279
Rv1055	1.29242	2.5029	1.40307	1.446
Rv1398c	1.26742	1.40591	1.23217	-1.00216
Rv1460	1.27788	1.51603	1.31542	-1.29418
Rv1693	1.4204	1.67461	1.32431	1.04158
Rv1874	-1.48871	-2.28735	-1.56014	-1.06235
Rv2010	1.12013	1.4578	1.25446	1.12687
Rv2132	-1.03297	-1.09816	-1.02036	1.14972
Rv2147c	1.57966	1.73532	1.63127	1.50948
Rv2166c	1.382	1.51948	1.40786	1.14262
Rv2256c	1.1418	1.00621	1.11617	-1.08299
Rv2465c	1.33183	1.49907	1.11493	1.01345
Rv2554c	-2.13143	-8.44053	-3.93233	-2.5553
Rv2642	-1.0545	1.47316	-1.0373	-1.02093
Rv2660c	-1.23346	-1.28969	-1.14094	-1.23284
Rv2737A	1.17631	1.21031	1.50246	-1.10839
Rv3054c	1.22473	1.29415	1.33946	-1.04482
Rv3178	1.1204	1.07173	1.08629	-1.12598
Rv3385c	1.20705	1.53086	1.03813	-1.17295
Rv3579c	-1.33371	-4.11128	-3.39487	-1.72359
Rv4014	-1	-1.44237	-4.64669	1.3298
Rvnt01	-1.30063	-1.87315	-3.65121	-1.54854
Rvnt04	1.07372	-2.27082	-2.63507	1.14583
Rvnt05	-1.64139	-1.42333	-5.62495	1.1198
Rvnt07	1.22806	-2.29117	-5.05608	2.46523
Rvnt10	-1.13886	-4.31208	-3.38518	1.31269
Rvnt11	-1.64988	-1	-1.30548	12.6456
Rvnt12	1.01724	-3.64158	-3.87758	1.79974
Rvnt13	-1.40101	-2.06821	-4.23665	1.47347
Rvnt15	-1.28317	-1.34935	-2.14852	1.2712
Rvnt16	-1.43337	-2.24586	-2.51309	-1.16465
Rvnt17	-1.04943	-4.59159	-4.73117	1.50634
Rvnt18	-1.11517	-1.93053	-2.57795	-1.15249
Rvnt19	1.10209	-2.3991	-3.29933	1.28304
Rvnt20	-1.95367	-1.95642	-3.41804	1.52035
Rvnt21	-1.12466	-2.66079	-2.86817	1.11804
Rvnt23	-1.35739	-3.32463	-5.39327	1.10893
Rvnt28	-1.0679	-1.67666	-3.01436	1.10553
Rvnt29	1.36862	-3.79496	-4.76816	1.14359
Rvnt32	-1.78701	-6.62137	-9.5527	1.02553
Rvnt35	-1.01961	-1.19819	-2.35731	1.18633
Rvnt36	-1.17521	-1.79533	-2.42563	1.20305
Rvnt37	-1.15906	-2.39367	-4.62479	1.22584
Rvnt40	-1.09182	-3.27832	-6.3961	-1.28189
Rvnt43	-1.12844	-1.50023	-2.11292	-1.11567
Rvnt44	-1.49297	-1.66741	-2.78376	1.1228
Rvnt45	-1.13906	-1.4623	-1.38584	-1.1945
secE	1.23417	1.75221	1.44651	1.21688
thiS	-1.14133	1.00893	-1.06972	1.07806
whiB2	-1.65666	-2.51575	-2.07594	-1.23409
xerD	-1.2426	1.03146	-1.14531	1.10189

## Sheet: AUC_326 vs_nontreated_Controls
Fold change in M. tuberculosis transcripts on exposure to linezolid AUC0-24 of 326. Only DEGs with p<0.05 after Boneferroni post-test correction are shown.
Feature ID	day 7	day 14	day 21	day 28
acpP	-1.08863	-1.86066	-1.51498	-1.41758
bfrB	1.477	-1.43324	-1.77397	-1.16948
drrC	-1.04804	-1.64611	-1.35667	1.16247
esxM	1.25197	1.37583	1.20076	1.02779
esxS	-2.56103	-3.34956	-2.73633	-1.86431
esxW	-3.09613	-3.37601	-3.03351	-2.30908
fadD30	1.27762	1.08516	1.40058	1.09353
fdxA	2.04595	1.16127	1.46787	1.01169
frdC	1.74342	1.18005	1.50284	-1.18723
hspX	1.39233	1.28972	1.31365	1.12172
lppH	1.32676	1.61603	1.1802	1.08169
lppP	-1.00431	1.96399	1.09478	-1.23621
lsr2	1.43224	-1.05718	1.13375	1.1226
mmpL9	-1.64391	-2.24942	-2.19141	-1.24398
moaA1	1.40591	1.6275	1.19548	1.24001
moaC_2	1.33019	1.38662	1.22938	1.1262
moaD1	-2.10766	-4.44811	-3.10327	-1.80698
moeW	1.31579	1.31994	1.11335	-1.00719
PPE12	1.2235	1.31621	1.24338	1.0543
PPE39	1.39055	1.4867	1.26089	1.13719
PPE46	1.48348	1.52712	1.36549	1.16677
PPE53	1.42402	1.83543	-1.01822	1.60206
rnpB	1.45764	1.41965	1.32961	1.1425
rpmJ	-1.46282	-1.99551	-1.70211	-1.10902
rpsS	1.23069	1.38369	1.3247	1.18052
Rv0011c	1.40004	1.60845	1.6996	1.30246
Rv0181c	1.30471	1.31443	1.78436	-1
Rv0246	1.08604	1.54999	1.25843	1.01321
Rv0657c	-1.2859	-1.08394	-1.16576	-1.1763
Rv0749A	2.45574	1.37202	1.69072	-1.25252
Rv0857	1.25796	1.71703	2.46286	-1.35962
Rv0893c	1.09984	2.0353	1.16088	-1.08208
Rv0909	1.31248	1.21461	1.27291	1.1459
Rv0986	1.40635	1.60846	1.27436	1.13733
Rv0987	1.18204	1.29546	1.12548	1.02153
Rv0988	-2.04128	-2.25313	-1.59403	-1.36236
Rv1116	-2.19	-2.21416	-1.88222	-1.53317
Rv1205	-2.4956	-2.43872	-2.18321	-1.33149
Rv1490	-1.8693	-2.21572	-2.17237	-1.28337
Rv1504c	-1.39329	-3.02984	-1.75415	-1.28738
Rv1505c	-2.05502	-4.56013	-4.05183	-1.9439
Rv1506c	1.62975	1.14934	1.58037	-1.02224
Rv1587c	1.16341	1.38438	1.10547	-1.15364
Rv1671	1.30247	1.60288	1.19122	1.05532
Rv1720c	1.252	1.42588	1.12722	1.07444
Rv1734c	1.14149	1.1752	1.16322	-1.10576
Rv1786	1.2543	-1.2249	-1.51346	1.02356
Rv1893	1.40257	1.14311	1.29974	1.13659
Rv2023A	1.25708	1.23721	1.24138	-1.02779
Rv2267c	1.22359	1.39593	1.3409	1.03671
Rv2307A	-1.51085	1.16214	-1.05799	1.11383
Rv2492	1.94214	2.04967	1.60638	1.08853
Rv2626c	1.25155	1.28811	1.24259	1.11399
Rv2663	-2.21031	-3.86334	-2.50497	-1.55201
Rv2708c	-1.04548	-1.33956	-1.5209	1.14119
Rv2757c	1.30231	1.40406	1.32743	1.173
Rv2775	1.47544	1.33426	1.37584	1.10256
Rv2779c	1.36523	1.24564	1.31725	1.02747
Rv2805	1.43261	1.56681	1.25521	1.13724
Rv2808	1.29721	2.83121	4.60382	1.48334
Rv2818c	1.33689	1.38299	1.36043	1.05994
Rv2822c	-1.79101	-1.31136	-1.96864	-1.13695
Rv2866	1.64996	1.56219	1.55533	1.04893
Rv3124	1.77578	1.76177	1.56796	-1.00522
Rv3196A	1.24709	1.69269	1.09487	1.1106
Rv3216	1.44273	1.28588	-1.31292	1.16444
Rv3269	1.34135	1.20534	1.16186	1.02291
Rv3378c	-1.37781	-1.74762	-1.59352	-1.17492
Rv3528c	1.51114	1.28468	1.30798	1.10414
Rv3613c	-1.62278	-1.79297	-1.43995	-1.1453
Rv3789	-2.652	-2.4015	-2.5332	-1.67485
Rv3902c	-1.60701	-2.50798	-1.99167	-1.25486
Rv4011	-1.06562	-1.7292	-1.32943	-1.14355
TB7.3	1.25379	1.4754	1.29479	1.21093
cadI	1.54287	1.69454	1.96335	-1.08194
esxG	1.52558	1.0322	1.00884	1.68717
esxH	1.34044	1.84151	1.22398	1.28157
ino1	-1.53416	-1.22623	-1.38431	-1.10667
lpqS	1.34316	1.51228	1.19827	1.25889
panB	-1.09701	-2.50266	-1.50489	1.06375
ribA1	1.047	-1.35728	-2.11104	1.25952
Rv0281	1.76748	1.31613	1.12514	1.1613
Rv0282	1.10889	1.08205	-1.12749	-1.22381
Rv0289	-1.24069	-1.00247	-1.01723	1.06536
Rv0298	1.25268	1.67173	1.13354	-1.03479
Rv0313	1.42754	1.62869	1.26035	1.02056
Rv0581	1.3723	1.43794	1.20072	1.06806
Rv0967	1.83806	1.77397	1.67021	1.23802
Rv1055	1.34218	2.00657	1.34557	1.28813
Rv1398c	1.32754	1.45592	1.27143	1.00203
Rv1460	1.38703	1.53669	1.44236	-1.34046
Rv1693	2.05573	1.64391	1.20553	-1.00906
Rv1874	-1.07845	-1.76331	-1.45889	1.05824
Rv2010	1.23526	1.42411	1.36596	1.12738
Rv2132	-1.16946	-1.18268	-1.06489	1.0712
Rv2147c	1.61816	1.57359	1.70685	1.42934
Rv2166c	1.69731	1.55728	1.38194	1.24606
Rv2256c	2.07657	1.1653	1.27055	1.10535
Rv2465c	1.37938	1.26643	1.26852	1.07902
Rv2554c	-2.02911	-6.42412	-3.92825	-2.12131
Rv2642	-1.04979	1.15445	1.11278	-1.02738
Rv2660c	-1.29227	-1.14786	-1.19715	-1.17538
Rv2737A	1.56226	1.26122	1.43595	-1.14514
Rv3054c	1.44592	1.31994	1.30214	-1.02482
Rv3178	1.31752	-1.02257	1.20023	-1.03532
Rv3385c	1.3958	1.61647	1.03813	-1.14418
Rv3579c	1.47041	-2.02374	-2.00838	1.00849
Rv4014	-1.2303	1.02437	-5.2415	1.78611
Rvnt01	-1.40055	-1.4953	-3.4012	-1.26094
Rvnt04	1.06176	-1.89368	-2.32264	1.13988
Rvnt05	-1.96828	-1.45759	-4.81685	1.28267
Rvnt07	1	-2.00024	-3.88686	3.07707
Rvnt10	-1.53964	-4.27892	-4.00236	1.3105
Rvnt11	-1.542	-1	-1.18069	12.6456
Rvnt12	1.91451	-1.70722	-1.7665	3.40367
Rvnt13	-1.4368	-1.65491	-3.68063	2.19548
Rvnt15	-1.92208	-1.57131	-1.4981	1.39254
Rvnt16	-1.84412	-2.07207	-2.4645	-1.05304
Rvnt17	-2.1596	-4.54737	-3.66384	1.74536
Rvnt18	-1.43914	-1.65982	-2.43385	-1.01939
Rvnt19	-1.8764	-2.79017	-3.62803	1.29238
Rvnt20	-2.80647	-2.08934	-3.36244	1.45096
Rvnt21	-1.90196	-2.81187	-3.24512	1.20284
Rvnt23	-2.42525	-2.97473	-4.93307	1.16666
Rvnt28	-1.88638	-1.65455	-3.24229	1.11924
Rvnt29	-1.61162	-4.6289	-5.03069	1.12082
Rvnt32	-3.40785	-6.32059	-15.4341	1.07612
Rvnt35	-1.82531	-1.42713	-2.04881	1.14087
Rvnt36	-2.14628	-2.34418	-2.39432	1.29716
Rvnt37	-2.29513	-3.07261	-3.97315	1.20056
Rvnt40	-2.24602	-3.90317	-6.42618	-1.11933
Rvnt43	-1.69642	-1.70727	-2.18972	-1.05133
Rvnt44	-1.46972	-1.77604	-2.47523	1.16796
Rvnt45	-1.21	-1.37625	-1.53825	-1.25649
secE	1.37661	1.6188	1.48474	1.28746
thiS	-1.44991	-1.06302	-1.03193	1.10287
whiB2	-1.49156	-2.44995	-1.87897	-1.22139
xerD	-1.2859	1.02157	-1.11647	1.13523
