# Supplementary material for: Linezolid Dose That Maximizes Sterilizing Effect While Minimizing Toxicity and Resistance Emergence for Tuberculosis
Source: Antimicrob Agents Chemother. 2017 Jul 25;61(8):e00751-17. doi: 10.1128/AAC.00751-17 (PMC5527615; doi:10.1128/AAC.00751-17)
Supplement: Supplemental material [file AAC.00751-17_zac008176404sd2.xlsx]

## Sheet: day 35_shared_SNPs
Non-synonymous mutations shared between different linezolid exposures on day 35 of the study
locus_tag	Product	Coding region change	Amino acid change	Non-synonymous
Rv0012	hypothetical protein	NP_214526.1:c.697T>C	NP_214526.1:p.Cys233Arg	Yes
Rv0050	bifunctional penicillin-binding protein 1A/1B	YP_177687.1:c.1891C>T	YP_177687.1:p.Pro631Ser	Yes
Rv0064	hypothetical protein	NP_214578.1:c.1370G>A	NP_214578.1:p.Gly457Asp	Yes
Rv0082	oxidoreductase	NP_214596.1:c.221A>G	NP_214596.1:p.Gln74Arg	Yes
Rv0101	peptide synthetase	NP_214615.1:c.278G>A	NP_214615.1:p.Trp93*	Yes
Rv0197	oxidoreductase	NP_214711.1:c.2247T>G	NP_214711.1:p.Tyr749*	Yes
Rv0197	oxidoreductase	NP_214711.1:c.2266_2267insGT	NP_214711.1:p.Pro756fs	Yes
Rv0204c	transmembrane protein	NP_214718.1:c.916G>C	NP_214718.1:p.Val306Leu	Yes
Rv0323c	hypothetical protein	NP_214837.1:c.424A>G	NP_214837.1:p.Ser142Gly	Yes
Rv0473	transmembrane protein	NP_214987.1:c.14A>G	NP_214987.1:p.Lys5Arg	Yes
Rv0545c	inorganic phosphate transporter	NP_215059.1:c.617C>A	NP_215059.1:p.Ser206Tyr	Yes
Rv0635	(3R)-hydroxyacyl-ACP dehydratase subunit HadA	NP_215149.1:c.431_435delGCCGT	NP_215149.1:p.Ala146fs	Yes
Rv0637	(3R)-hydroxyacyl-ACP dehydratase subunit HadC	NP_215151.1:c.85_86insC	NP_215151.1:p.Arg30fs	Yes
Rv0658c	hypothetical protein	NP_215172.1:c.224T>C	NP_215172.1:p.Leu75Pro	Yes
Rv0757	two component system response transcriptional positive regulator PHOP	NP_215271.1:c.656C>T	NP_215271.1:p.Ser219Leu	Yes
Rv0890c	LuxR family transcriptional regulator	NP_215405.1:c.2596C>G	NP_215405.1:p.Pro866Ala	Yes
Rv0907	hypothetical protein	NP_215422.1:c.69_70insG	NP_215422.1:p.Cys25fs	Yes
Rv0930	phosphate ABC transporter transmembrane protein	NP_215445.2:c.913C>T	NP_215445.2:p.Arg305*	Yes
Rv0966c	hypothetical protein	NP_215481.2:c.524T>C	NP_215481.2:p.Val175Ala	Yes
Rv1021	nucleoside triphosphate pyrophosphohydrolase	NP_215537.1:c.656C>A	NP_215537.1:p.Ala219Glu	Yes
Rv1046c	hypothetical protein	NP_215562.2:c.513_514insA	NP_215562.2:p.Ala172fs	Yes
Rv1180	polyketide beta-ketoacyl synthase PKS3	NP_215696.1:c.1467A>C	NP_215696.1:p.*489Tyr	Yes
Rv1266c	Ser/Thr protein kinase H	NP_215782.1:c.1820G>A	NP_215782.1:p.Arg607Gln	Yes
Rv1575	phiRV1 phage protein	NP_216091.2:c.388_389insG	NP_216091.2:p.Val131fs	Yes
Rv1783	hypothetical protein	NP_216299.1:c.1307A>T	NP_216299.1:p.*436Leu	Yes
Rv1815	hypothetical protein	NP_216331.1:c.247A>T	NP_216331.1:p.Ile83Phe	Yes
Rv1925	fatty-acid--CoA ligase	NP_216441.1:c.568A>C	NP_216441.1:p.Met190Leu	Yes
Rv1979c	permease	NP_216495.1:c.1369G>A	NP_216495.1:p.Val457Ile	Yes
Rv2037c	transmembrane protein	NP_216553.1:c.935G>A	NP_216553.1:p.Cys312Tyr	Yes
Rv2048c	polyketide synthase	NP_216564.1:c.9011C>T	NP_216564.1:p.Ser3004Leu	Yes
Rv2101	helicase HelZ	NP_216617.1:c.1384A>C	NP_216617.1:p.Met462Leu	Yes
Rv2250A, Rv2251	flavoprotein, flavoprotein	YP_177662.1:c.[322delG]; NP_216767.1:c.[159delG]	YP_177662.1:p.[Gly109fs]; NP_216767.1:p.[Glu55fs]	Yes
Rv2346c	ESAT-6 like protein ESXO (ESAT-6 like protein 6)	NP_216862.1:c.184_185delCAinsGC	NP_216862.1:p.Gln62Ala	Yes
Rv2346c	ESAT-6 like protein ESXO (ESAT-6 like protein 6)	NP_216862.1:c.165_167delCCAinsTGC	NP_216862.1:p.Gln56Ala	Yes
Rv2350c	membrane-associated phospholipase C	NP_216866.1:c.147G>C	NP_216866.1:p.Leu49Phe	Yes
Rv2350c	membrane-associated phospholipase C	NP_216866.1:c.144G>C	NP_216866.1:p.Leu48Phe	Yes
Rv2350c	membrane-associated phospholipase C	NP_216866.1:c.136A>T	NP_216866.1:p.Ile46Phe	Yes
Rv2350c	membrane-associated phospholipase C	NP_216866.1:c.109C>T	NP_216866.1:p.Pro37Ser	Yes
Rv2351c	membrane-associated phospholipase C	NP_216867.1:c.526_527delCAinsTT	NP_216867.1:p.His176Phe	Yes
Rv2351c	membrane-associated phospholipase C	NP_216867.1:c.520G>C	NP_216867.1:p.Gly174Arg	Yes
Rv2351c	membrane-associated phospholipase C	NP_216867.1:c.511A>G	NP_216867.1:p.Ile171Val	Yes
Rv2351c	membrane-associated phospholipase C	NP_216867.1:c.502A>G	NP_216867.1:p.Thr168Ala	Yes
Rv2351c	membrane-associated phospholipase C	NP_216867.1:c.373G>T	NP_216867.1:p.Ala125Ser	Yes
Rv2351c	membrane-associated phospholipase C	NP_216867.1:c.362G>C	NP_216867.1:p.Gly121Ala	Yes
Rv2351c	membrane-associated phospholipase C	NP_216867.1:c.354_355insC	NP_216867.1:p.Trp119fs	Yes
Rv2351c	membrane-associated phospholipase C	NP_216867.1:c.351_352delCCinsT	NP_216867.1:p.Gln118fs	Yes
Rv2351c	membrane-associated phospholipase C	NP_216867.1:c.348G>C	NP_216867.1:p.Glu116Asp	Yes
Rv2351c	membrane-associated phospholipase C	NP_216867.1:c.329A>C	NP_216867.1:p.Glu110Ala	Yes
Rv2351c	membrane-associated phospholipase C	NP_216867.1:c.297G>C	NP_216867.1:p.Leu99Phe	Yes
Rv2450c	resuscitation-promoting factor RpfE	NP_216966.1:c.377G>A	NP_216966.1:p.Arg126Gln	Yes
Rv2495c	branched-chain alpha-keto acid dehydrogenase subunit E2	NP_217011.1:c.319A>G	NP_217011.1:p.Thr107Ala	Yes
Rv2627c	hypothetical protein	NP_217143.1:c.310A>G	NP_217143.1:p.Arg104Gly	Yes
Rv2676c	hypothetical protein	NP_217192.1:c.205A>G	NP_217192.1:p.Met69Val	Yes
Rv2896c	hypothetical protein	NP_217412.1:c.457T>G	NP_217412.1:p.Ser153Ala	Yes
Rv2931	phenolpthiocerol synthesis type-I polyketide synthase PPSA	NP_217447.1:c.3377_3378delCG	NP_217447.1:p.Pro1127fs	Yes
Rv3011c	aspartyl/glutamyl-tRNA amidotransferase subunit A	NP_217527.1:c.1258A>C	NP_217527.1:p.Met420Leu	Yes
Rv4008	hypothetical protein	YP_004837060.1:c.112delT	YP_004837060.1:p.Phe38fs	Yes
Rv3331	sugar-transport integral membrane protein SugI	NP_217848.1:c.1268C>T	NP_217848.1:p.Pro423Leu	Yes
Rv3479	hypothetical protein	NP_217996.2:c.521T>G	NP_217996.2:p.Leu174Arg	Yes
Rv3655c	hypothetical protein	NP_218172.1:c.299delC	NP_218172.1:p.Ser100fs	Yes
Rv3879c	hypothetical protein	NP_218396.1:c.684C>G	NP_218396.1:p.Ile228Met	Yes
Rv3911	RNA polymerase sigma factor SigM	NP_218428.1:c.476delC	NP_218428.1:p.Arg160fs	Yes
Rv3919c	16S rRNA methyltransferase GidB	NP_218436.1:c.299C>T	NP_218436.1:p.Ser100Phe	Yes
